# Supplementary material for: Dendrimers Functionalized with Palladium Complexes of N-, N,N-, and N,N,N-Ligands
Source: Molecules. 2021 Apr 17;26(8):2333. doi: 10.3390/molecules26082333 (PMC8073930; doi:10.3390/molecules26082333)
Supplement: Supplementary file 1 [file molecules-26-02333-s001.zip]

Archive with 1 entries (1 files):
- molecules-1179491-supplementary.pdf
